# Supplementary material for: Identifying Two Novel Clusters in Calcium Oxalate Stones With Urinary Tract Infection Using 16S rDNA Sequencing
Source: Front Cell Infect Microbiol. 2021 Nov 17;11:723781. doi: 10.3389/fcimb.2021.723781 (PMC8635737; doi:10.3389/fcimb.2021.723781)
Supplement: Supplementary Table 1 — Basic statistics of 107 urine samples. [file Table_1.xlsx]

## Sheet: 工作表1
Table S1 Basic statistics of 107 unine samples
Clinical indexes	CK	I	IS	OA	UA	Fisher P value	Kruskal-Wallis P value
Gender(Male/Female)	2/3	6/2	8/8	45/24	4/5	0.4213	-
Age	43.80±21.25	55.25±14.50	52.75±11.43	53.49±11.39	58.89±14.98	-	0.6684
Frist calculus(Yes/No/NA)	8/3/2	2/0/6	7/9/0	48/21/0	5/4/0	0.2665	-
Repeated urinary tract infection(Yes/No/NA)	1/0/4	0/2/6	7/9/0	11/58/0	3/6/0	0.02501	-
Preoperative antibiotics used(Yes/No/NA)	0/5/0	0/6/2	6/9/1	5/61/3	3/6/0	0.006782	-
Upgrade antibiotics in peri operation period(Yes/No/NA)	0/5/0	0/8/0	3/12/1	3/64/2	1/8/0	0.1852	-
The highest body temperature in peri operation period	37.46±0.45	37.44±1.07	38.02±0.80	37.30±0.62	37.17±0.60	-	0.01006
Blood tests(NA)
WBC	6.00±0.68	7.57±2.69	9.76±8.17	7.58±4.14	8.36±4.72	-	0.5577
PCT	0.04±0.00(3)	0.04(7)	7.20±26.71(2)	0.96±6.76(10)	3.96±10.21(2)	-	0.1728
UA	362.26±92.30	335.82±84.41	367.01±98.75	370.61±112.86	552.49±159.33(1)	-	0.019
K	4.17±0.19	3.99±0.44	4.04±0.41	4.12±0.47	4.02±0.42	-	0.8871
Na	140.66±2.40	139.85±3.26	141.94±2.07	141.01±2.28	140.16±2.90	-	0.2607
Ca	2.30±0.11	2.32±0.14	2.33±0.12(2)	2.32±0.13(6)	2.21±0.12(1)	-	0.253
Mg	0.87±0.04	0.81±0.09	0.86±0.07(2)	0.84±0.08(6)	0.80±0.12(1)	-	0.5
P	1.32±0.28	1.14±0.13	1.17±0.25(2)	1.16±0.17(6)	1.22±0.35(1)	-	0.7918
Routine urine(NA)
Bacteria	87.91±85.17	157.69±116.53	223.49±367.22(1)	455.44±1804.75	203.06±197.74	-	0.566
WBC/HP	0.85±1.55	52.09±111.32	360.48±900.57	93.18±309.91	16.60±14.00	-	0.0001652
PH	6.50±1.12	5.81±0.53	6.31±0.36	6.15±0.54	5.56±0.73	-	0.01659
Urine culture
Drug resistant(Yes/No/NA)	0/4/1	0/8/0	3/13/0	5/61/3	2/7/0	0.2963	-
